# Supplementary material for: A multi-product, multi-period vaccine supply chain network planning with injection centers and storage conditions
Source: PLoS One. 2026 Jul 9;21(7):e0352121. doi: 10.1371/journal.pone.0352121 (PMC13349134; doi:10.1371/journal.pone.0352121)
Supplement: S1 File — (TXT) [file pone.0352121.s001.txt]

sets
w /1*3/
j /1*3/
c /1*3/
s /1*3/
t /1*3/
;

parameters
wj(w,j)
td(j,s,t)
vx(j) /1 1, 2 0, 3 1/
exm(w,j,t)
exsd(c,t)
eysd(c,t)
pv(w,j,t)
tvm(w,j,c,t)
tvsd(j,c,s,t)
hxv(j,c,t)
hyv(j,c,t)
mdcr(c)
mdvcr(c)
mm /10000/
;

wj(w,j) = 0;
wj(w,j)$(ord(w) = ord(j)) = 1;
td(j,s,t) = uniform(10, 15);
exm(w,j,t) = uniform(100, 200);
exsd(c,t) = uniform(100, 200);
eysd(c,t) = uniform(150, 300);
pv(w,j,t) = uniform(50, 100);
tvm(w,j,c,t) = uniform(20, 50);
tvsd(j,c,s,t) = uniform(20, 50);
hxv(j,c,t) = uniform(10, 40);
hyv(j,c,t) = uniform(10, 40);
mdcr(c) = 400;
mdvcr(c) = 350;

binary variables
zsd(c)
xsd(w,c)
ysd(w,c)
;

integer variables
vdx(w,j,c,t)
vdy(w,j,c,t)
v(j,c,s,t)
;

variables
zz
;

equations
obj
c1
c2
c3
c4
c5
c6
c7
c8
c9
;


obj..
zz =e=
sum((w,c,t), eysd(c,t)*ysd(w,c)) + sum((w,c,t), exsd(c,t)*xsd(w,c))
+ sum((w,j,c,t), (pv(w,j,t) + tvm(w,j,c,t)) * (vdx(w,j,c,t) + vdy(w,j,c,t)))
+ sum((j,c,s,t), tvsd(j,c,s,t) * v(j,c,s,t))
+ sum((w,j,c,t), hxv(j,c,t)*vdx(w,j,c,t)) + sum((w,j,c,t), hyv(j,c,t)*vdy(w,j,c,t))
;

c1(w,j,c,t)$wj(w,j)..
vdx(w,j,c,t) =l= mm * vx(j)
;

c2(w,j,c,t)$wj(w,j)..
vdy(w,j,c,t) =l= mm * (1 - vx(j))
;

c3(c,t)..
sum((w,j)$wj(w,j), vdx(w,j,c,t)) =l= mdcr(c)
;

c4(c,t)..
sum((w,j)$wj(w,j), vdy(w,j,c,t)) =l= mdvcr(c)
;

c5(w,c)..
sum((j,t)$wj(w,j), vdx(w,j,c,t)) =l= mm * xsd(w,c)
;

c6(w,c)..
sum((j,t)$wj(w,j), vdy(w,j,c,t)) =l= mm * ysd(w,c)
;

c7(c)..
sum(w, xsd(w,c) + ysd(w,c)) =e= zsd(c)
;

c8(j,c,t)..
sum(w$wj(w,j), vdx(w,j,c,t) + vdy(w,j,c,t)) =e= sum(s, v(j,c,s,t))
;

c9(j,s,t)..
td(j,s,t) =l= sum(c, v(j,c,s,t))
;

model vaccinescm
/
obj
c1
c2
c3
c4
c5
c6
c7
c8
c9
/
;

solve vaccinescm using mip min zz;

*$ontext
display
zsd.l
xsd.l
ysd.l
vdx.l
vdy.l
v.l
zz.l
;
*$offtext
